# Supplementary material for: EBV+ tumors exploit tumor cell-intrinsic and -extrinsic mechanisms to produce regulatory T cell-recruiting chemokines CCL17 and CCL22
Source: PLoS Pathog. 2022 Jan 13;18(1):e1010200. doi: 10.1371/journal.ppat.1010200 (PMC8791514; doi:10.1371/journal.ppat.1010200)
Supplement: S2 Table — Gene markers for each cell cluster in the single cell RNA-Sequencing data, as identified by the “FindAllMarkers” function of the Seurat analysis package. Additional details are given at the top of the table. (XLSX) [file ppat.1010200.s016.xlsx]

## Sheet: Table S2
Top 10 Cluster Markers
The FindAllMarkers function in Seurat was used to find cluster-specific markers for each cell type cluster vs all other clusters across all tumor types
Analysis was done separately within all myeloid + stroma clusters, within lymphoid clusters, and within tumor clusters
FindAllMarkers was called with the following parameters: only.pos=TRUE, logfc.threshold=0.5, test.use="negbinom"
FindAllMarkers was run separately for gene markers and epitope (-CITE) markers, these results were then combined
After filtering for adjusted p-values < 0.05, the top 10 markers with the highest fold change were returned
Column definitions are as follows:
Marker: The identified gene or epitope (-CITE) marker
Class: The cell class within which the comparisons were made
Cluster: The cluster for which the given marker was identified
p_val: Unadjusted p-value
p_val_adj: Adjusted p-value, based on bonferroni correction using all genes in the dataset
avg_logFC: log fold-chage of the average expression between the two groups. Positive values indicate that the gene is more highly expressed in the first group
pct.1: The percentage of cells where the gene is detected in the first group
pct.2: The percentage of cells where the gene is detected in the second group
Marker	Class	Cluster	p_val	avg_logFC	pct.1	pct.2	p_val_adj
Tnfrsf4	lymphoid	lymphoid.CD4_Treg.4	2.53795e-07	1.18975	0.953	0.123	0.00819378
Ikzf2	lymphoid	lymphoid.CD4_Treg.4	3.01142e-16	1.05094	0.919	0.253	9.72236e-12
Ifi27l2a	lymphoid	lymphoid.CD4_Treg.4	6.91914e-07	0.963727	0.93	0.441	0.0223385
Ctla4	lymphoid	lymphoid.CD4_Treg.4	4.17477e-14	0.91296	0.698	0.144	1.34783e-09
Icos	lymphoid	lymphoid.CD4_Treg.4	9.35946e-14	0.857911	0.93	0.318	3.0217e-09
Tnfrsf18	lymphoid	lymphoid.CD4_Treg.4	1.35017e-17	0.788006	0.884	0.525	4.35901e-13
Izumo1r	lymphoid	lymphoid.CD4_Treg.4	6.8108e-14	0.722297	0.488	0.054	2.19887e-09
Foxp3	lymphoid	lymphoid.CD4_Treg.4	7.68164e-14	0.607142	0.442	0.024	2.48002e-09
Maf	lymphoid	lymphoid.CD4_Treg.4	1.71628e-09	0.564042	0.686	0.205	5.541e-05
Arl5a	lymphoid	lymphoid.CD4_Treg.4	4.65334e-16	0.529977	0.593	0.189	1.50233e-11
Ifng	lymphoid	lymphoid.CD4.6	1.44717e-08	1.69144	0.326	0.257	0.00046722
Cd3g	lymphoid	lymphoid.CD4.6	9.08763e-08	1.07011	0.957	0.455	0.00293394
Lgals7	lymphoid	lymphoid.CD4.6	6.24078e-12	0.99947	0.348	0.088	2.01484e-07
Cxcr6	lymphoid	lymphoid.CD4.6	1.03544e-06	0.959973	0.674	0.18	0.0334292
Trac1	lymphoid	lymphoid.CD4.6	1.59474e-07	0.946071	0.891	0.301	0.00514862
PD-1-CITE	lymphoid	lymphoid.CD4.6	7.75511e-07	0.883861	0.717	0.351	7.75511e-06
Sdf41	lymphoid	lymphoid.CD4.6	1.33195e-09	0.819713	0.848	0.547	4.3002e-05
Cd3e1	lymphoid	lymphoid.CD4.6	7.84483e-07	0.784969	0.957	0.331	0.025327
Eea1	lymphoid	lymphoid.CD4.6	2.58656e-10	0.595723	0.5	0.185	8.35071e-06
Prxl2a	lymphoid	lymphoid.CD4.6	4.91773e-08	0.57381	0.326	0.025	0.00158769
Ramp3	lymphoid	lymphoid.CD4.6	3.08309e-07	0.566663	0.37	0.035	0.00995376
Gzma1	lymphoid	lymphoid.CD8.3	1.28671e-06	1.2664	0.762	0.475	0.0415415
Gzmb1	lymphoid	lymphoid.CD8.3	1.33589e-10	1.16345	0.914	0.574	4.31291e-06
Prf11	lymphoid	lymphoid.CD8.3	4.00422e-12	1.16274	0.8	0.466	1.29276e-07
Spp11	lymphoid	lymphoid.CD8.3	2.41614e-07	1.12083	0.733	0.435	0.0078005
Nme11	lymphoid	lymphoid.CD8.3	4.48723e-26	1.09503	1	0.486	1.4487e-21
Rps22	lymphoid	lymphoid.CD8.3	2.73847e-22	1.07322	1	0.866	8.84116e-18
Npm11	lymphoid	lymphoid.CD8.3	8.0823e-21	1.07115	1	0.748	2.60937e-16
Eif5a1	lymphoid	lymphoid.CD8.3	1.08286e-22	1.05869	1	0.694	3.496e-18
Nme21	lymphoid	lymphoid.CD8.3	3.92772e-20	1.00911	0.99	0.665	1.26806e-15
Rpl411	lymphoid	lymphoid.CD8.3	3.22898e-22	0.997943	1	0.978	1.04248e-17
Tubb5	lymphoid	lymphoid.CD8.5	8.83345e-90	2.52399	0.987	0.507	2.85188e-85
Tuba1b	lymphoid	lymphoid.CD8.5	7.79525e-65	2.39076	0.987	0.342	2.5167e-60
Hmgb2	lymphoid	lymphoid.CD8.5	4.61785e-95	2.34701	1	0.466	1.49087e-90
Top2a	lymphoid	lymphoid.CD8.5	8.29764e-187	2.30628	0.987	0.114	2.67889e-182
Ube2c	lymphoid	lymphoid.CD8.5	4.25583e-131	2.14265	0.88	0.069	1.374e-126
Mki67	lymphoid	lymphoid.CD8.5	1.29142e-154	2.08421	0.96	0.071	4.16935e-150
Hist1h2ap	lymphoid	lymphoid.CD8.5	2.66934e-71	2.0664	0.773	0.059	8.61796e-67
Stmn1	lymphoid	lymphoid.CD8.5	3.78362e-28	2.03651	0.973	0.17	1.22154e-23
H2afx	lymphoid	lymphoid.CD8.5	8.52388e-169	2.03195	0.947	0.143	2.75194e-164
Pclaf	lymphoid	lymphoid.CD8.5	6.83447e-56	1.96609	0.947	0.083	2.20651e-51
CD11C-CITE	lymphoid	lymphoid.CD8.5	3.13706e-16	0.745471	0.693	0.389	3.13706e-15
CD14-CITE	lymphoid	lymphoid.CD8.5	4.75756e-15	0.52123	0.84	0.65	4.75756e-14
Trdc1	lymphoid	lymphoid.gdT.8	8.15797e-08	1.52898	0.923	0.305	0.0026338
Cd163l1	lymphoid	lymphoid.gdT.8	9.8181e-27	1.22642	0.846	0.003	3.16977e-22
Tmem176a	lymphoid	lymphoid.gdT.8	5.84851e-09	1.21597	0.769	0.106	0.000188819
Tmem176b	lymphoid	lymphoid.gdT.8	4.12117e-07	1.13361	0.885	0.135	0.0133052
Tcrg-C1	lymphoid	lymphoid.gdT.8	1.0707e-11	1.01908	0.808	0.029	3.45674e-07
Avpi1	lymphoid	lymphoid.gdT.8	1.02108e-31	0.7698	0.692	0.047	3.29656e-27
Selenop	lymphoid	lymphoid.gdT.8	1.2829e-17	0.72076	0.692	0.103	4.14185e-13
Serpinb1a	lymphoid	lymphoid.gdT.8	1.67164e-12	0.716306	0.577	0.039	5.39688e-08
Actn2	lymphoid	lymphoid.gdT.8	2.28522e-31	0.656005	0.692	0.017	7.37782e-27
Ccl5	lymphoid	lymphoid.NK.1	4.04256e-07	0.951543	0.85	0.517	0.0130514
Ifi44	lymphoid	lymphoid.NK.7	9.31809e-08	1.00435	0.735	0.138	0.00300835
Ifi209	lymphoid	lymphoid.NK.7	2.72033e-08	0.612827	0.735	0.221	0.00087826
Ifi214	lymphoid	lymphoid.NK.7	5.7892e-10	0.553766	0.676	0.153	1.86904e-05
Slamf7	lymphoid	lymphoid.NK.7	1.58798e-07	0.536741	0.647	0.231	0.00512679
Hbb-bs	myeloid	erythrocyte.11	0	7.5453	1	0.057	0
Hba-a1	myeloid	erythrocyte.11	0	6.22762	1	0.014	0
Hba-a2	myeloid	erythrocyte.11	0	5.98321	1	0.009	0
Hbb-bt	myeloid	erythrocyte.11	2.03319e-188	5.29864	1	0.004	6.56416e-184
Bpgm	myeloid	erythrocyte.11	2.88538e-39	1.16537	0.523	0.072	9.31544e-35
Mkrn1	myeloid	erythrocyte.11	6.6142e-10	0.661407	0.591	0.629	2.13539e-05
Ube2l61	myeloid	erythrocyte.11	4.92765e-07	0.621205	0.682	0.373	0.0159089
Fech	myeloid	erythrocyte.11	4.00792e-11	0.575722	0.545	0.19	1.29396e-06
March21	myeloid	erythrocyte.11	1.30474e-08	0.560347	0.545	0.395	0.000421236
Cst31	myeloid	myeloid.DC_cDC.7	4.74542e-47	1.7936	1	0.934	1.53206e-42
H2-Eb11	myeloid	myeloid.DC_cDC.7	2.58334e-10	1.57599	0.966	0.499	8.3403e-06
H2-Aa1	myeloid	myeloid.DC_cDC.7	8.77525e-11	1.536	0.966	0.557	2.83309e-06
H2-Ab11	myeloid	myeloid.DC_cDC.7	7.48672e-12	1.49352	0.977	0.598	2.41709e-07
Napsa1	myeloid	myeloid.DC_cDC.7	3.0165e-18	1.32069	0.83	0.302	9.73877e-14
Lsp11	myeloid	myeloid.DC_cDC.7	8.42202e-18	1.30833	0.943	0.444	2.71905e-13
Cd209a	myeloid	myeloid.DC_cDC.7	6.2807e-10	1.25686	0.375	0.033	2.02772e-05
Cd741	myeloid	myeloid.DC_cDC.7	5.996e-11	1.24882	1	0.8	1.93581e-06
Mgl2	myeloid	myeloid.DC_cDC.7	6.25845e-08	1.23239	0.409	0.249	0.00202054
Cd24a	myeloid	myeloid.DC_cDC.7	5.86185e-14	1.13546	0.523	0.076	1.8925e-09
CD11C-CITE	myeloid	myeloid.DC_cDC.7	5.5375e-07	0.562942	0.932	0.834	5.5375e-06
Ccr7	myeloid	myeloid.DC_mDC.13	5.19391e-08	2.49663	0.914	0.018	0.00167685
Serpinb6b	myeloid	myeloid.DC_mDC.13	1.1906e-07	2.29061	0.8	0.055	0.00384386
Cacnb3	myeloid	myeloid.DC_mDC.13	4.73856e-124	1.87257	0.943	0.043	1.52985e-119
Serpinb91	myeloid	myeloid.DC_mDC.13	5.36086e-15	1.75472	0.829	0.134	1.73075e-10
Tbc1d4	myeloid	myeloid.DC_mDC.13	1.04834e-19	1.69302	0.857	0.151	3.38458e-15
Glipr2	myeloid	myeloid.DC_mDC.13	4.70968e-29	1.68221	0.8	0.253	1.52052e-24
Ramp3	myeloid	myeloid.DC_mDC.13	6.16149e-08	1.62431	0.686	0.043	0.00198924
Gm13546	myeloid	myeloid.DC_mDC.13	4.23317e-45	1.58275	0.6	0.003	1.36668e-40
Cytip1	myeloid	myeloid.DC_mDC.13	5.2495e-13	1.51979	0.857	0.349	1.6948e-08
Lsp12	myeloid	myeloid.DC_mDC.13	3.27686e-09	1.48101	0.886	0.461	0.000105793
Klk1	myeloid	myeloid.DC_pDC.8	6.91601e-248	3.14047	0.977	0.004	2.23284e-243
Siglech	myeloid	myeloid.DC_pDC.8	8.24455e-235	2.30085	1	0.003	2.66175e-230
Slpi	myeloid	myeloid.DC_pDC.8	2.48618e-17	2.26864	0.895	0.111	8.02662e-13
Ccr9	myeloid	myeloid.DC_pDC.8	1.37104e-205	2.24585	0.988	0.008	4.42642e-201
Cox6a2	myeloid	myeloid.DC_pDC.8	4.25159e-219	2.13883	0.953	0.027	1.37263e-214
Rnase6	myeloid	myeloid.DC_pDC.8	4.25613e-52	1.92208	1	0.187	1.37409e-47
Sell	myeloid	myeloid.DC_pDC.8	2.06478e-43	1.7209	0.977	0.139	6.66613e-39
Irf8	myeloid	myeloid.DC_pDC.8	2.01493e-39	1.68804	1	0.702	6.5052e-35
Atp1b1	myeloid	myeloid.DC_pDC.8	8.40167e-159	1.62593	0.907	0.013	2.71248e-154
Klk1b27	myeloid	myeloid.DC_pDC.8	3.89362e-102	1.62221	0.942	0.004	1.25705e-97
S100a8	myeloid	myeloid.gMDSC.9	1.17561e-10	2.44378	0.866	0.104	3.79544e-06
Ly6G-CITE	myeloid	myeloid.gMDSC.9	2.07636e-61	2.24471	0.985	0.893	2.07636e-60
Hcar2	myeloid	myeloid.gMDSC.9	1.12146e-09	0.857366	0.567	0.158	3.62062e-05
Trem1	myeloid	myeloid.gMDSC.9	2.44271e-07	0.560478	0.448	0.087	0.00788629
Mirt1	myeloid	myeloid.gMDSC.9	2.30806e-16	0.533439	0.388	0.03	7.45156e-12
Ly6c2	myeloid	myeloid.Macro_M1.1	1.67054e-19	1.17442	0.709	0.244	5.39334e-15
AW112010	myeloid	myeloid.Macro_M1.1	7.71449e-22	1.15236	0.884	0.523	2.49062e-17
Cxcl91	myeloid	myeloid.Macro_M1.1	1.97776e-07	1.07671	0.673	0.278	0.00638519
Isg151	myeloid	myeloid.Macro_M1.1	8.04542e-26	1.07659	0.92	0.567	2.59746e-21
Gm15056	myeloid	myeloid.Macro_M1.1	4.18827e-10	1.07261	0.279	0.052	1.35218e-05
Ms4a4c	myeloid	myeloid.Macro_M1.1	2.6204e-35	1.05964	0.956	0.54	8.45998e-31
Cxcl102	myeloid	myeloid.Macro_M1.1	1.12718e-06	1.01879	0.637	0.211	0.0363909
Rsad21	myeloid	myeloid.Macro_M1.1	2.57255e-08	0.978753	0.506	0.218	0.000830548
H2-Eb1	myeloid	myeloid.Macro_M1.1	6.22743e-09	0.903108	0.769	0.481	0.000201052
Ifit3	myeloid	myeloid.Macro_M1.1	3.85195e-18	0.882233	0.606	0.176	1.2436e-13
Il1b	myeloid	myeloid.Macro_M1.3	9.50548e-15	1.18947	0.913	0.535	3.06885e-10
Cxcl2	myeloid	myeloid.Macro_M1.3	3.21979e-07	1.11644	0.717	0.313	0.0103951
Thbs11	myeloid	myeloid.Macro_M1.3	2.39726e-14	0.907586	0.663	0.165	7.73954e-10
Ier3	myeloid	myeloid.Macro_M1.3	2.09338e-11	0.873253	0.924	0.612	6.75847e-07
Ptgs2	myeloid	myeloid.Macro_M1.3	1.10723e-10	0.858943	0.592	0.254	3.57469e-06
Inhba	myeloid	myeloid.Macro_M1.3	1.40815e-09	0.845441	0.348	0.095	4.5462e-05
F10	myeloid	myeloid.Macro_M1.3	9.01922e-18	0.83846	0.636	0.153	2.91185e-13
Clec4e	myeloid	myeloid.Macro_M1.3	2.63295e-16	0.789956	0.69	0.242	8.50048e-12
Vcan	myeloid	myeloid.Macro_M1.3	1.25378e-09	0.660548	0.511	0.135	4.04782e-05
Cd14	myeloid	myeloid.Macro_M1.3	2.57479e-10	0.638388	0.891	0.635	8.3127e-06
Cbr21	myeloid	myeloid.Macro_M2.0	5.57743e-17	1.20835	0.796	0.245	1.80067e-12
Ccl81	myeloid	myeloid.Macro_M2.0	5.57562e-09	1.19563	0.86	0.377	0.000180009
Mrc11	myeloid	myeloid.Macro_M2.0	2.06348e-23	1.1822	0.981	0.51	6.66196e-19
Wfdc171	myeloid	myeloid.Macro_M2.0	5.96918e-24	1.15991	0.909	0.6	1.92715e-19
F13a11	myeloid	myeloid.Macro_M2.0	1.02837e-14	1.14611	0.725	0.312	3.32008e-10
Stab11	myeloid	myeloid.Macro_M2.0	1.10624e-20	1.13797	0.928	0.358	3.5715e-16
C1qa1	myeloid	myeloid.Macro_M2.0	3.40912e-11	1.11535	0.977	0.451	1.10063e-06
Selenop1	myeloid	myeloid.Macro_M2.0	1.0744e-25	1.11254	0.974	0.522	3.46871e-21
C1qc1	myeloid	myeloid.Macro_M2.0	2.77914e-12	1.09464	0.966	0.425	8.97246e-08
C1qb1	myeloid	myeloid.Macro_M2.0	1.14699e-11	1.08857	0.958	0.447	3.70305e-07
F4-80-CITE	myeloid	myeloid.Macro_M2.0	7.59891e-18	0.664592	1	0.881	7.59891e-17
CCR6-CITE	myeloid	myeloid.Macro_M2.0	8.0838e-17	0.590637	1	0.929	8.0838e-16
LAG-3-CITE	myeloid	myeloid.Macro_M2.0	1.80356e-15	0.564578	0.966	0.713	1.80356e-14
Mki67	myeloid	myeloid.Macro_M2.2	1.40459e-59	1.75676	0.879	0.12	4.53472e-55
Stmn11	myeloid	myeloid.Macro_M2.2	1.53762e-37	1.62513	0.971	0.237	4.96419e-33
Top2a1	myeloid	myeloid.Macro_M2.2	1.94334e-28	1.59777	0.821	0.146	6.27407e-24
Hmgb21	myeloid	myeloid.Macro_M2.2	4.55935e-48	1.58275	0.937	0.421	1.47199e-43
Pclaf	myeloid	myeloid.Macro_M2.2	4.41812e-36	1.56268	0.874	0.138	1.42639e-31
Hist1h2ap	myeloid	myeloid.Macro_M2.2	7.20555e-21	1.52613	0.58	0.087	2.32631e-16
Tubb51	myeloid	myeloid.Macro_M2.2	7.02363e-53	1.47141	0.995	0.754	2.26758e-48
Tuba1b1	myeloid	myeloid.Macro_M2.2	1.17407e-63	1.45083	1	0.767	3.79049e-59
Birc51	myeloid	myeloid.Macro_M2.2	5.24482e-29	1.39175	0.874	0.157	1.69329e-24
Ube2c1	myeloid	myeloid.Macro_M2.2	1.24595e-19	1.35913	0.812	0.209	4.02256e-15
F4-80-CITE	myeloid	myeloid.Macro_M2.2	5.41505e-25	0.875277	0.99	0.887	5.41505e-24
CCR6-CITE	myeloid	myeloid.Macro_M2.2	1.22674e-17	0.671773	0.995	0.932	1.22674e-16
CD14-CITE	myeloid	myeloid.Macro_M2.2	1.93302e-19	0.652897	0.995	0.935	1.93302e-18
LAG-3-CITE	myeloid	myeloid.Macro_M2.2	1.30834e-14	0.608814	0.923	0.728	1.30834e-13
Mmp12	myeloid	myeloid.Macro_M2.4	9.32686e-08	1.5633	0.399	0.111	0.00301118
Arg11	myeloid	myeloid.Macro_M2.4	3.45674e-09	1.41429	0.791	0.278	0.000111601
Hmox1	myeloid	myeloid.Macro_M2.4	4.1603e-22	1.36584	0.791	0.504	1.34315e-17
Ier31	myeloid	myeloid.Macro_M2.4	2.82586e-10	0.909693	0.912	0.621	9.12327e-06
Ndrg11	myeloid	myeloid.Macro_M2.4	1.42373e-14	0.853831	0.831	0.464	4.5965e-10
Cd83	myeloid	myeloid.Macro_M2.4	2.97552e-11	0.839716	0.642	0.337	9.60645e-07
Atf31	myeloid	myeloid.Macro_M2.4	1.23444e-09	0.809602	0.851	0.464	3.98539e-05
Ctsl1	myeloid	myeloid.Macro_M2.4	2.76756e-10	0.795546	1	0.791	8.93506e-06
Mafb2	myeloid	myeloid.Macro_M2.4	7.03467e-11	0.792305	0.98	0.643	2.27114e-06
Adam8	myeloid	myeloid.Macro_M2.4	2.14195e-15	0.769307	0.797	0.416	6.91527e-11
PD-L1-CITE	myeloid	myeloid.Macro_M2.4	1.08237e-11	0.60898	0.993	0.923	1.08237e-10
CD14-CITE	myeloid	myeloid.Macro_M2.4	4.5951e-10	0.530797	1	0.937	4.5951e-09
Cma1	myeloid	myeloid.Mast.12	7.31984e-146	5.00774	0.784	0.009	2.36321e-141
Mcpt4	myeloid	myeloid.Mast.12	5.06651e-78	4.35512	0.73	0.003	1.63572e-73
Tpsab1	myeloid	myeloid.Mast.12	7.09619e-96	4.01641	0.73	0.007	2.291e-91
Tpsb2	myeloid	myeloid.Mast.12	3.94341e-109	3.69369	0.784	0.006	1.27313e-104
Cpa3	myeloid	myeloid.Mast.12	4.17601e-82	3.48389	0.865	0.004	1.34822e-77
Cyp11a1	myeloid	myeloid.Mast.12	3.22979e-68	2.22906	0.919	0.002	1.04274e-63
Hdc1	myeloid	myeloid.Mast.12	1.73555e-11	2.16747	0.946	0.117	5.60322e-07
Serpinb1a	myeloid	myeloid.Mast.12	4.32376e-13	2.05837	0.757	0.052	1.39593e-08
Ctsg	myeloid	myeloid.Mast.12	5.27542e-19	1.94917	0.676	0.001	1.70317e-14
Gata2	myeloid	myeloid.Mast.12	2.16874e-39	1.07535	0.676	0.025	7.00177e-35
Fabp4	myeloid	stroma.Endothelial.10	1.37096e-108	5.40442	1	0.059	4.42613e-104
Igfbp7	myeloid	stroma.Endothelial.10	0	4.92113	1	0.016	0
Sparc	myeloid	stroma.Endothelial.10	2.48274e-32	4.6164	1	0.178	8.01554e-28
Ctla2a	myeloid	stroma.Endothelial.10	3.02041e-27	4.14286	0.98	0.1	9.75139e-23
Igfbp3	myeloid	stroma.Endothelial.10	1.03067e-130	4.01663	0.84	0.007	3.32753e-126
Col4a1	myeloid	stroma.Endothelial.10	1.64534e-40	4.00829	1	0.077	5.31197e-36
Gpihbp1	myeloid	stroma.Endothelial.10	2.44099e-127	3.81949	0.96	0.005	7.88074e-123
Egfl7	myeloid	stroma.Endothelial.10	4.47441e-265	3.81288	1	0.014	1.44456e-260
Rbp1	myeloid	stroma.Endothelial.10	1.09272e-51	3.69456	0.9	0.032	3.52784e-47
Plvap	myeloid	stroma.Endothelial.10	5.2276e-192	3.55262	1	0.007	1.68773e-187
Spp1	myeloid	stroma.Fibroblast.6	8.49813e-70	2.78698	1	0.674	2.74362e-65
Col1a2	myeloid	stroma.Fibroblast.6	4.95436e-202	2.70215	0.991	0.099	1.59952e-197
Pcolce	myeloid	stroma.Fibroblast.6	5.08539e-159	2.55464	0.973	0.184	1.64182e-154
Lgals7	myeloid	stroma.Fibroblast.6	4.79716e-208	2.42662	0.937	0.191	1.54876e-203
Baiap2l1	myeloid	stroma.Fibroblast.6	1.54556e-299	2.40365	0.991	0.144	4.98985e-295
Cald11	myeloid	stroma.Fibroblast.6	1.48909e-46	2.39515	1	0.159	4.80753e-42
Igfbp6	myeloid	stroma.Fibroblast.6	6.53366e-259	2.39058	0.973	0.212	2.10939e-254
Rhox5	myeloid	stroma.Fibroblast.6	1.20666e-197	2.37408	0.955	0.157	3.89572e-193
Tm4sf11	myeloid	stroma.Fibroblast.6	3.98059e-23	2.36286	0.964	0.232	1.28513e-18
Timp11	myeloid	stroma.Fibroblast.6	1.33077e-89	2.34679	0.919	0.336	4.2964e-85
CCR6-CITE	myeloid	stroma.Fibroblast.6	1.24868e-18	0.914442	1	0.936	1.24868e-17
F4-80-CITE	myeloid	stroma.Fibroblast.6	6.95669e-15	0.887883	1	0.893	6.95669e-14
PD-L1-CITE	myeloid	stroma.Fibroblast.6	2.37057e-16	0.833242	0.991	0.925	2.37057e-15
LAG-3-CITE	myeloid	stroma.Fibroblast.6	2.54548e-13	0.771189	0.964	0.737	2.54548e-12
CD14-CITE	myeloid	stroma.Fibroblast.6	2.69861e-15	0.762095	1	0.938	2.69861e-14
TIGIT-CITE	myeloid	stroma.Fibroblast.6	5.86587e-18	0.755621	0.991	0.855	5.86587e-17
PD-1-CITE	myeloid	stroma.Fibroblast.6	1.95965e-13	0.595841	0.883	0.675	1.95965e-12
CD11C-CITE	myeloid	stroma.Fibroblast.6	1.84728e-07	0.524922	0.982	0.829	1.84728e-06
Hist1h2ap	tumor	0	6.47184e-146	1.66446	0.923	0.22	2.08943e-141
Hist1h1b	tumor	0	6.08768e-156	1.37883	0.901	0.195	1.96541e-151
Pclaf	tumor	0	6.14748e-192	1.33157	0.989	0.499	1.98472e-187
Stmn1	tumor	0	2.61884e-249	1.28674	0.992	0.672	8.45491e-245
Pbk	tumor	0	7.34968e-187	1.28369	0.967	0.319	2.37284e-182
Top2a	tumor	0	1.72084e-110	1.2807	0.989	0.441	5.55574e-106
Tubb5	tumor	0	5.06937e-308	1.25344	1	0.975	1.63665e-303
Rrm2	tumor	0	1.67448e-181	1.24785	0.973	0.424	5.40604e-177
Spc25	tumor	0	1.84904e-165	1.21311	0.965	0.273	5.96963e-161
Tyms	tumor	0	3.34439e-264	1.16792	0.968	0.533	1.07974e-259
Mgp	tumor	1	4.61151e-44	1.69688	0.556	0.211	1.48883e-39
Aspn	tumor	1	9.52296e-72	1.61641	0.895	0.182	3.07449e-67
Mmp3	tumor	1	3.85817e-24	1.4435	0.306	0.075	1.24561e-19
Dcn	tumor	1	3.57491e-30	1.21543	0.608	0.288	1.15416e-25
Ogn	tumor	1	7.11416e-93	1.19228	0.934	0.404	2.29681e-88
Apod	tumor	1	6.82736e-46	1.04496	0.781	0.229	2.20421e-41
Agt	tumor	1	4.17003e-39	0.963767	0.473	0.104	1.34629e-34
Cp	tumor	1	5.6701e-97	0.854502	0.821	0.302	1.83059e-92
Islr	tumor	1	2.22186e-106	0.851692	0.771	0.2	7.17328e-102
Spon2	tumor	1	1.70032e-54	0.729131	0.616	0.182	5.48949e-50
Cenpf1	tumor	2	5.78463e-170	2.01132	0.994	0.404	1.86757e-165
Cdc20	tumor	2	5.16153e-240	1.97971	0.976	0.393	1.6664e-235
Ube2c1	tumor	2	2.38365e-126	1.90962	0.987	0.516	7.69561e-122
Ccnb11	tumor	2	2.87948e-198	1.72669	0.97	0.329	9.29642e-194
Cenpe	tumor	2	1.14433e-195	1.72175	0.977	0.384	3.69448e-191
Cenpa1	tumor	2	1.965e-147	1.58112	0.989	0.453	6.344e-143
Hmmr1	tumor	2	3.76095e-173	1.52318	0.958	0.289	1.21422e-168
Tubb4b1	tumor	2	7.9754e-210	1.50933	0.996	0.864	2.57486e-205
Cks21	tumor	2	2.09221e-246	1.49866	0.997	0.688	6.7547e-242
Pttg1	tumor	2	4.55323e-156	1.49643	0.985	0.449	1.47001e-151
Ndrg1	tumor	3	9.49707e-165	1.22748	0.975	0.729	3.06613e-160
Ero1l	tumor	3	1.52997e-170	1.19025	0.961	0.7	4.93951e-166
Bnip3	tumor	3	9.94361e-90	1.14668	0.836	0.44	3.2103e-85
Ankrd37	tumor	3	1.47106e-77	0.916324	0.593	0.222	4.74933e-73
Pgk11	tumor	3	5.94681e-93	0.867319	0.998	0.967	1.91993e-88
Higd1a1	tumor	3	2.10873e-103	0.851843	0.975	0.847	6.80805e-99
Aldoa	tumor	3	9.88819e-140	0.843936	0.997	0.98	3.1924e-135
Slc2a1	tumor	3	4.34491e-98	0.819795	0.846	0.505	1.40276e-93
Fam162a	tumor	3	4.15653e-107	0.812154	0.993	0.907	1.34194e-102
Mt1	tumor	3	1.80249e-88	0.783256	1	0.979	5.81933e-84
Mcm71	tumor	4	1.82834e-131	1.1109	0.99	0.654	5.90279e-127
Ung	tumor	4	1.76799e-252	1.06018	0.838	0.12	5.70795e-248
Mcm61	tumor	4	1.91395e-124	1.05812	0.983	0.544	6.17919e-120
Mcm51	tumor	4	5.91441e-122	1.03664	0.972	0.518	1.90947e-117
Lig11	tumor	4	3.80546e-94	1.01408	0.995	0.581	1.22859e-89
Mcm31	tumor	4	1.67738e-111	0.99896	0.959	0.488	5.41543e-107
Rpa21	tumor	4	4.4649e-131	0.927637	0.949	0.402	1.44149e-126
Hells1	tumor	4	2.42565e-106	0.899882	0.965	0.457	7.83122e-102
Pcna1	tumor	4	2.70425e-86	0.889696	0.993	0.753	8.73067e-82
Mcm2	tumor	4	1.09543e-152	0.887054	0.954	0.481	3.5366e-148
Fkbp111	tumor	5	7.81039e-33	0.541503	0.967	0.756	2.52159e-28
Cxcl11	tumor	6	9.97654e-35	1.66197	0.76	0.224	3.22093e-30
Cryab	tumor	6	1.30841e-65	1.3505	0.687	0.532	4.2242e-61
Dnajb11	tumor	6	7.486e-86	1.30229	0.975	0.795	2.41685e-81
Fos1	tumor	6	8.0591e-31	1.23647	0.739	0.265	2.60188e-26
Ier31	tumor	6	5.4481e-58	1.18169	0.875	0.556	1.75892e-53
Phlda11	tumor	6	8.51632e-94	1.14512	0.986	0.869	2.7495e-89
Dusp1	tumor	6	6.30874e-45	1.14373	0.757	0.375	2.03678e-40
Egr11	tumor	6	3.45859e-48	1.10328	0.973	0.593	1.11661e-43
Nfkbia1	tumor	6	2.86276e-81	1.06953	0.912	0.77	9.24241e-77
Traf11	tumor	6	5.98178e-68	1.05968	0.946	0.548	1.93122e-63
Cxcl10	tumor	7	1.31674e-40	2.10124	0.609	0.154	4.25109e-36
Gbp2b	tumor	7	1.50177e-88	1.92793	0.927	0.349	4.84846e-84
Isg15	tumor	7	6.56446e-174	1.79713	0.977	0.63	2.11934e-169
Gbp2	tumor	7	1.91957e-112	1.759	0.932	0.424	6.19732e-108
Gbp3	tumor	7	2.92351e-113	1.69454	0.943	0.277	9.43854e-109
Gbp7	tumor	7	3.72807e-132	1.6804	0.952	0.458	1.20361e-127
Zbp1	tumor	7	9.93903e-116	1.48879	0.961	0.464	3.20882e-111
Ifit1	tumor	7	1.56423e-43	1.47092	0.643	0.159	5.05012e-39
Ifi44	tumor	7	1.14843e-102	1.46779	0.889	0.326	3.70769e-98
Apol9a	tumor	7	1.94318e-175	1.44676	0.973	0.546	6.27356e-171
Gbp2b1	tumor	8	9.24256e-37	1.37314	0.861	0.356	2.98396e-32
Gbp21	tumor	8	9.2334e-40	1.16091	0.874	0.431	2.981e-35
Iigp11	tumor	8	3.42015e-21	1.07243	0.714	0.26	1.10419e-16
Gbp31	tumor	8	7.83141e-32	1.02369	0.856	0.286	2.52837e-27
Zbp11	tumor	8	3.86066e-43	1.00127	0.93	0.469	1.24641e-38
Ly6a1	tumor	8	2.2473e-37	0.984242	0.961	0.765	7.25542e-33
Igtp1	tumor	8	1.61243e-31	0.887889	0.727	0.28	5.20574e-27
Gbp71	tumor	8	4.69192e-28	0.858048	0.892	0.465	1.51479e-23
Isg151	tumor	8	5.70648e-31	0.850149	0.933	0.635	1.84234e-26
Psmb101	tumor	8	5.13645e-73	0.838242	0.979	0.864	1.6583e-68
Apod1	tumor	10	1.21096e-37	1.4552	0.898	0.26	3.90957e-33
Ogn1	tumor	10	1.89886e-41	1.21768	0.944	0.439	6.13047e-37
Aspn1	tumor	10	1.53649e-16	1.1982	0.848	0.232	4.96055e-12
Iigp12	tumor	10	6.30923e-23	1.14171	0.821	0.255	2.03694e-18
Ifit12	tumor	10	1.70114e-20	1.10769	0.644	0.164	5.49212e-16
Gbp72	tumor	10	7.46988e-43	1.09121	0.914	0.465	2.41165e-38
Gm49512	tumor	10	3.5541e-56	1.07236	0.842	0.248	1.14744e-51
Irf72	tumor	10	1.83405e-53	1.06282	0.933	0.509	5.92122e-49
F830016B08Rik2	tumor	10	4.29386e-33	0.973997	0.634	0.147	1.38627e-28
Ifit32	tumor	10	3.27904e-27	0.973241	0.636	0.143	1.05864e-22
Pttg12	tumor	11	4.81739e-18	0.759435	0.976	0.48	1.55529e-13
Ccnb21	tumor	11	4.23486e-24	0.717692	0.965	0.446	1.36723e-19
Qrfp	tumor	11	1.82072e-36	0.682143	0.897	0.582	5.87818e-32
Snhg4	tumor	11	3.27605e-47	0.648105	0.932	0.706	1.05767e-42
Ddx391	tumor	11	5.59093e-32	0.61674	0.967	0.817	1.80503e-27
Snhg20	tumor	11	1.60821e-60	0.564631	0.791	0.485	5.19209e-56
Ube2s2	tumor	11	1.05248e-21	0.55679	1	0.959	3.39795e-17
Dynll11	tumor	11	2.13568e-40	0.543971	0.992	0.99	6.89505e-36
Cenpa3	tumor	11	8.19427e-09	0.543862	0.976	0.484	0.000264552
Cdkn31	tumor	11	1.34456e-14	0.538188	0.854	0.348	4.34091e-10
Aspn2	tumor	12	4.92998e-21	1.56264	0.896	0.238	1.59164e-16
Fos2	tumor	12	1.59035e-29	1.51422	0.809	0.272	5.13444e-25
Ogn2	tumor	12	4.73975e-42	1.40007	0.948	0.445	1.53023e-37
Apod2	tumor	12	6.65416e-26	1.38129	0.896	0.267	2.14829e-21
Dusp11	tumor	12	1.06469e-40	1.35857	0.826	0.381	3.43734e-36
Btg22	tumor	12	1.9991e-32	1.22169	0.767	0.301	6.45411e-28
Fosb2	tumor	12	1.59866e-29	1.21957	0.774	0.268	5.16126e-25
Swt1	tumor	12	1.87418e-61	1.15462	0.858	0.646	6.05078e-57
Cxcl12	tumor	12	4.4503e-10	1.05906	0.562	0.243	1.43678e-05
Cebpd1	tumor	12	8.52159e-49	1.05118	0.882	0.487	2.7512e-44
Col3a1	tumor	13	4.11237e-214	4.15579	0.74	0.364	1.32768e-209
Cxcl14	tumor	13	3.34072e-196	3.53899	0.461	0.014	1.07855e-191
Rarres21	tumor	13	4.08551e-113	3.51842	0.76	0.416	1.31901e-108
Col1a1	tumor	13	0	3.41096	0.773	0.592	0
Mfap5	tumor	13	2.67585e-118	3.25389	0.63	0.068	8.63897e-114
Bgn	tumor	13	6.41869e-76	3.15277	0.753	0.325	2.07227e-71
Cpxm1	tumor	13	9.22882e-290	3.06831	0.617	0.009	2.97953e-285
Il33	tumor	13	9.77091e-178	2.8787	0.597	0.012	3.15454e-173
Col5a2	tumor	13	5.94984e-75	2.85378	0.675	0.017	1.92091e-70
Meg3	tumor	13	9.14949e-10	2.82698	0.643	0.009	2.95391e-05
Ly6G-CITE	tumor	13	1.25714e-61	0.806075	0.883	0.916	1.25714e-60
TIGIT-CITE	tumor	13	5.34038e-16	0.511655	0.825	0.764	5.34038e-15
Rgs5	tumor	15	0	3.88494	1	0.003	0
Fabp51	tumor	15	4.34901e-07	3.3833	0.966	0.047	0.0140408
Gm13889	tumor	15	4.21407e-250	3.19848	1	0.004	1.36051e-245
Fabp41	tumor	15	2.17068e-11	3.16546	0.931	0.09	7.00803e-07
Crip11	tumor	15	1.10872e-09	2.52071	1	0.272	3.57951e-05
Cd2481	tumor	15	2.92758e-15	2.41296	1	0.072	9.45169e-11
Col4a11	tumor	15	7.75587e-74	2.41234	1	0.757	2.50398e-69
Higd1b	tumor	15	5.46779e-111	2.34526	0.862	0.001	1.76527e-106
Des	tumor	15	6.45253e-58	2.33744	1	0.048	2.0832e-53
Col4a21	tumor	15	9.06859e-61	2.1668	1	0.541	2.92779e-56
