# Supplementary material for: EBV+ tumors exploit tumor cell-intrinsic and -extrinsic mechanisms to produce regulatory T cell-recruiting chemokines CCL17 and CCL22
Source: PLoS Pathog. 2022 Jan 13;18(1):e1010200. doi: 10.1371/journal.ppat.1010200 (PMC8791514; doi:10.1371/journal.ppat.1010200)
Supplement: S4 Table — Gene signatures derived from the literature for different subtypes of Dendritic Cells (DCs). These are used to subclassify the DCs identified in the single cell RNA-Sequencing data. (XLSX) [file ppat.1010200.s018.xlsx]

## Sheet: Table S4
Dendritic Cell Signatures
References:
1. Binnewies M, Mujal AM, Pollack JL, Combes AJ, Hardison EA, Barry KC, et al. Unleashing type-2 dendritic cells to drive protective antitumor CD4+ T cell immunity. Cell. 2019 Apr 18;177(3):556-71.
2. Miller JC, Brown BD, Shay T, Gautier EL, Jojic V, Cohain A, et al. Deciphering the transcriptional network of the dendritic cell lineage. Nature immunology. 2012 Sep;13(9):888-99.
3. Maier B, Leader AM, Chen ST, Tung N, Chang C, LeBerichel J, et al. A conserved dendritic-cell regulatory program limits antitumour immunity. Nature. 2020 Apr;580(7802):257-62.
Signature	Gene	Reference
Binnewies.0	Ccl17	[1]
Binnewies.0	Clu	[1]
Binnewies.0	Fxyd2	[1]
Binnewies.0	Cxcl1	[1]
Binnewies.0	Slc7a11	[1]
Binnewies.0	Fabp5	[1]
Binnewies.0	S100a10	[1]
Binnewies.0	Ltc4s	[1]
Binnewies.0	Nrp2	[1]
Binnewies.0	Cstb	[1]
Binnewies.1	Ccl5	[1]
Binnewies.1	Epsti1	[1]
Binnewies.1	Tnfrsf4	[1]
Binnewies.1	Txndc17	[1]
Binnewies.1	Zmynd15	[1]
Binnewies.1	Serpinb1a	[1]
Binnewies.1	Laptm4b	[1]
Binnewies.1	AW112010	[1]
Binnewies.1	Il12b	[1]
Binnewies.1	Mthfd2	[1]
Binnewies.2	H2-M2	[1]
Binnewies.2	Mfge8	[1]
Binnewies.2	Apol7c	[1]
Binnewies.2	1810011O10Rik	[1]
Binnewies.2	Rgs1	[1]
Binnewies.2	Malat1	[1]
Binnewies.2	Tsc22d3	[1]
Binnewies.2	Fscn1	[1]
Binnewies.2	Ccl22	[1]
Binnewies.2	Ankrd33b	[1]
Binnewies.3	Lyz1	[1]
Binnewies.3	Mmp12	[1]
Binnewies.3	H2-DMb2	[1]
Binnewies.3	Il1b	[1]
Binnewies.3	H2-Ab1	[1]
Binnewies.3	Gm2a	[1]
Binnewies.3	Cd209a	[1]
Binnewies.3	H2-DMa	[1]
Binnewies.3	H2-Eb1	[1]
Binnewies.3	Cd74	[1]
Binnewies.4	Cd1d1	[1]
Binnewies.4	Glipr2	[1]
Binnewies.4	Rnaset2a	[1]
Binnewies.4	Phf11b	[1]
Binnewies.4	Gnl2	[1]
Binnewies.4	Tubb5	[1]
Binnewies.4	Socs2	[1]
Binnewies.4	Isg15	[1]
Binnewies.4	Cnn2	[1]
Binnewies.4	Fabp5	[1]
Binnewies.5	Apoe	[1]
Binnewies.5	Lyz2	[1]
Binnewies.5	C1qb	[1]
Binnewies.5	Plac8	[1]
Binnewies.5	C1qa	[1]
Binnewies.5	Ly6i	[1]
Binnewies.5	Ifi27l2a	[1]
Binnewies.5	Ifitm3	[1]
Binnewies.5	C1qc	[1]
Binnewies.5	Ms4a6c	[1]
Binnewies.6	Cd209d	[1]
Binnewies.6	H2-DMb2	[1]
Binnewies.6	Cd7	[1]
Binnewies.6	Klrd1	[1]
Binnewies.6	Lgals1	[1]
Binnewies.6	Cd8a	[1]
Binnewies.6	Atp1b1	[1]
Binnewies.6	Gpr183	[1]
Binnewies.6	Lag3	[1]
Binnewies.6	H2-DMa	[1]
Binnewies.7	Ppt1	[1]
Binnewies.7	Naaa	[1]
Binnewies.7	Xcr1	[1]
Binnewies.7	Plbd1	[1]
Binnewies.7	Cd8a	[1]
Binnewies.7	Ifi205	[1]
Binnewies.7	Ckb	[1]
Binnewies.7	Cst3	[1]
Binnewies.7	Psap	[1]
Binnewies.7	Cxcl9	[1]
Miller.mDC	Itgb8	[2]
Miller.mDC	Gal3st2	[2]
Miller.mDC	Gal3st2	[2]
Miller.mDC	Clu	[2]
Miller.mDC	A930038C07Rik	[2]
Miller.mDC	Socs2	[2]
Miller.mDC	Slco5a1	[2]
Miller.mDC	Nudt17	[2]
Miller.mDC	Il15	[2]
Miller.mDC	Gm10021	[2]
Miller.mDC	Cacnb3	[2]
Miller.mDC	Il15ra	[2]
Miller.mDC	Anxa3	[2]
Miller.mDC	Gm3264	[2]
Miller.mDC	BC062109	[2]
Miller.mDC	Adcy6	[2]
Miller.mDC	Eno2	[2]
Miller.mDC	Fscn1	[2]
Miller.mDC	Slc4a8	[2]
Miller.mDC	Arhgap28	[2]
Miller.mDC	H2-M2	[2]
Miller.mDC	Arc	[2]
Miller.mDC	Stap2	[2]
Miller.mDC	Papss2	[2]
Miller.mDC	Hn1l	[2]
Miller.mDC	N28178	[2]
Miller.mDC	Hn1l	[2]
Miller.mDC	Net1	[2]
Miller.mDC	Insm1	[2]
Miller.mDC	B930046C15Rik	[2]
Miller.mDC	Ankrd33b	[2]
Miller.mDC	Slc22a23	[2]
Miller.mDC	D830030K20Rik	[2]
Miller.mDC	Epsti1	[2]
Miller.mDC	Socs2	[2]
Miller.mDC	Slamf1	[2]
Miller.mDC	Mreg	[2]
Miller.mDC	Adora2a	[2]
Miller.mDC	Rabgap1l	[2]
Miller.mDC	Sema6d	[2]
Miller.mDC	Gpr52	[2]
Miller.mDC	Fam40b	[2]
Miller.mDC	Gbp5	[2]
Miller.mDC	Spsb1	[2]
Miller.mDC	ENSMUSG00000079376	[2]
Miller.mDC	Pcgf5	[2]
Miller.mDC	Ptpn21	[2]
Miller.mDC	E130311K13Rik	[2]
Miller.mDC	Ube2l6	[2]
Miller.mDC	Cdkn2b	[2]
Miller.mDC	Rasa2	[2]
Miller.mDC	Gm10851	[2]
Miller.mDC	Lad1	[2]
Miller.mDC	Ankrd33b	[2]
Miller.mDC	Rnf19a	[2]
Miller.mDC	Tmem19	[2]
Miller.mDC	Extl1	[2]
Miller.mDC	D830030K20Rik	[2]
Miller.mDC	Ktelc1	[2]
Miller.mDC	Zmynd15	[2]
Miller.mDC	Fah	[2]
Miller.mDC	Gbp2	[2]
Miller.mDC	Idh1	[2]
Miller.mDC	Pik3r3	[2]
Miller.mDC	Gnb4	[2]
Miller.mDC	Scn4b	[2]
Miller.mDC	Pfkfb3	[2]
Miller.mDC	Samsn1	[2]
Miller.mDC	Gcap14	[2]
Miller.mDC	Eno3	[2]
Miller.mDC	Gm10432	[2]
Miller.mDC	Asprv1	[2]
Miller.mDC	BC023744	[2]
Miller.mDC	Mmp25	[2]
Miller.mDC	Cblb	[2]
Miller.mDC	D830030K20Rik	[2]
Miller.mDC	Gyg	[2]
Miller.mDC	BC023744	[2]
Miller.mDC	Il4i1	[2]
Miller.mDC	Gfpt2	[2]
Miller.mDC	Serpinb6b	[2]
Miller.mDC	Cdgap	[2]
Miller.mDC	Ccr7	[2]
Miller.mDC	E030011O05Rik	[2]
Miller.mDC	Rap2b	[2]
Miller.mDC	Serinc5	[2]
Miller.mDC	Tmem123	[2]
Miller.mDC	Gatsl2	[2]
Miller.mDC	Ogfrl1	[2]
Miller.mDC	St5	[2]
Miller.mDC	Rnf115	[2]
Miller.mDC	Mxd1	[2]
Miller.mDC	Dap	[2]
Miller.mDC	Tspan3	[2]
Miller.mDC	Npr2	[2]
Miller.mDC	Gm10752	[2]
Miller.mDC	Cdc42ep3	[2]
Miller.mDC	BC023744	[2]
Miller.mDC	Tmcc3	[2]
Miller.mDC	4930579C12Rik	[2]
Miller.mDC	Atf7ip2	[2]
Miller.mDC	Rftn1	[2]
Miller.mDC	4921528I07Rik	[2]
Miller.mDC	1700047I17Rik1	[2]
Miller.mDC	Arhgef9	[2]
Miller.mDC	Daam1	[2]
Miller.mDC	Pla2g16	[2]
Miller.mDC	AW112010	[2]
Miller.mDC	Sepsecs	[2]
Miller.mDC	BC057170	[2]
Miller.mDC	Fam164a	[2]
Miller.mDC	Gatsl2	[2]
Miller.mDC	Synpo2	[2]
Miller.mDC	Nostrin	[2]
Miller.mDC	Slc33a1	[2]
Miller.mDC	Oprd1	[2]
Miller.mDC	Fam53b	[2]
Miller.mDC	Stx11	[2]
Miller.mDC	Fam60a	[2]
Miller.mDC	Bmp2k	[2]
Miller.mDC	Stxbp1	[2]
Miller.mDC	Casp3	[2]
Miller.mDC	Rcsd1	[2]
Miller.mDC	Fam60a	[2]
Miller.mDC	Gins3	[2]
Miller.mDC	Plcl1	[2]
Miller.mDC	C330006D17Rik	[2]
Miller.mDC	Gramd1b	[2]
Miller.mDC	1110038D17Rik	[2]
Miller.mDC	Rassf2	[2]
Miller.mDC	Tmtc2	[2]
Miller.mDC	Snn	[2]
Miller.mDC	Plekhg1	[2]
Miller.mDC	N4bp2l1	[2]
Miller.mDC	E130112L23Rik	[2]
Miller.mDC	Tm4sf5	[2]
Miller.mDC	D130040H23Rik	[2]
Miller.mDC	Il21r	[2]
Miller.mDC	Relb	[2]
Miller.mDC	Polr3c	[2]
Miller.mDC	Mex3b	[2]
Miller.mDC	Frmd4a	[2]
Miller.mDC	Tapbpl	[2]
Miller.mDC	Pgap2	[2]
Miller.mDC	Vps39	[2]
Miller.mDC	Arl5c	[2]
Miller.mDC	Sh3bp4	[2]
Miller.mDC	Gm9861	[2]
Miller.mDC	Dscaml1	[2]
Miller.mDC	BC016495	[2]
Miller.mDC	Tmem18	[2]
Miller.mDC	Enox2	[2]
Miller.mDC	BC037703	[2]
Miller.mDC	Gbp4	[2]
Miller.mDC	Stxbp3b	[2]
Miller.mDC	Irf1	[2]
Miller.mDC	Pias3	[2]
Miller.mDC	Rasal2	[2]
Miller.mDC	Stxbp3a	[2]
Miller.mDC	Pctk2	[2]
Miller.mDC	Tbc1d4	[2]
Miller.mDC	Arl5a	[2]
Miller.mDC	Efna2	[2]
Miller.mDC	Vcam1	[2]
Miller.mDC	Mpa2l	[2]
Miller.mDC	Ift57	[2]
Miller.mDC	Tnfrsf11a	[2]
Miller.mDC	Aof1	[2]
Miller.mDC	H2-gs10	[2]
Miller.mDC	Fam49a	[2]
Miller.mDC	Nlrc5	[2]
Miller.mDC	Abcg1	[2]
Miller.mDC	Sdhaf1	[2]
Miller.mDC	Hivep1	[2]
Miller.mDC	Rassf3	[2]
Miller.mDC	Gtpbp1	[2]
Miller.mDC	Trim24	[2]
Miller.mDC	6030429G01Rik	[2]
Miller.mDC	Stard7	[2]
Miller.mDC	Htra2	[2]
Miller.mDC	Iscu	[2]
Miller.mDC	Herc5	[2]
Miller.mDC	Vhl	[2]
Miller.mDC	H2-Q6	[2]
Miller.mDC	Clec2d	[2]
Miller.mDC	Dnm1l	[2]
Miller.mDC	Stoml1	[2]
Miller.mDC	Foxp4	[2]
Miller.mDC	Ccdc90b	[2]
Miller.mDC	Nlrc5	[2]
Miller.mDC	Ssh1	[2]
Miller.mDC	9030607L17Rik	[2]
Miller.mDC	Dok1	[2]
Miller.mDC	Atp11a	[2]
Miller.mDC	Plxnc1	[2]
Miller.mDC	Mical3	[2]
Miller.mDC	Zfand6	[2]
Miller.mDC	Sox4	[2]
Miller.mDC	Nuak1	[2]
Miller.mDC	C230081A13Rik	[2]
Miller.mDC	5830443L24Rik	[2]
Miller.mDC	Iscu	[2]
Miller.mDC	B630005N14Rik	[2]
Miller.cDC	Inpp5d	[2]
Miller.cDC	Cd244	[2]
Miller.cDC	5033414K04Rik	[2]
Miller.cDC	Fuca2	[2]
Miller.cDC	Arhgap18	[2]
Miller.cDC	Mical1	[2]
Miller.cDC	Itgb2	[2]
Miller.cDC	Gna15	[2]
Miller.cDC	Havcr2	[2]
Miller.cDC	Gm2a	[2]
Miller.cDC	Plek	[2]
Miller.cDC	Anxa6	[2]
Miller.cDC	Cd68	[2]
Miller.cDC	Rrm2	[2]
Miller.cDC	Plekhg3	[2]
Miller.cDC	Jarid2	[2]
Miller.cDC	Tgfbi	[2]
Miller.cDC	Dapk1	[2]
Miller.cDC	Mctp1	[2]
Miller.cDC	F2rl2	[2]
Miller.cDC	Gmds	[2]
Miller.cDC	Fgd3	[2]
Miller.cDC	Wdfy2	[2]
Miller.cDC	Gng2	[2]
Miller.cDC	Grap2	[2]
Miller.cDC	Parvg	[2]
Miller.cDC	Nr4a1	[2]
Miller.cDC	Sla	[2]
Miller.cDC	5031439G07Rik	[2]
Miller.cDC	Slc38a1	[2]
Miller.cDC	Racgap1	[2]
Miller.cDC	Itgb7	[2]
Miller.cDC	Ciita	[2]
Miller.cDC	Tfrc	[2]
Miller.cDC	Hlcs	[2]
Miller.cDC	Mapk14	[2]
Miller.cDC	Cyp4f16	[2]
Miller.cDC	Myo1f	[2]
Miller.cDC	H2-DMa	[2]
Miller.cDC	H2-DMb2	[2]
Miller.cDC	H2-Ob	[2]
Miller.cDC	Zfp36l2	[2]
Miller.cDC	Lmnb1	[2]
Miller.cDC	Lpxn	[2]
Miller.cDC	Entpd1	[2]
Miller.cDC	Pik3ap1	[2]
Miller.cDC	Cacnb2	[2]
Miller.cDC	Gsn	[2]
Miller.cDC	Arhgap15	[2]
Miller.cDC	Camk1d	[2]
Miller.cDC	Plcb2	[2]
Miller.cDC	Ehd4	[2]
Miller.cDC	Slc35c2	[2]
Miller.cDC	Nfatc2	[2]
Miller.cDC	Il6ra	[2]
Miller.cDC	BC028528	[2]
Miller.cDC	Cd53	[2]
Miller.cDC	Stmn1	[2]
Miller.cDC	Eif4g3	[2]
Miller.cDC	Sigmar1	[2]
Miller.cDC	Stmn1	[2]
Miller.cDC	Ccnb1	[2]
Miller.cDC	Cenpa	[2]
Miller.cDC	Alox5ap	[2]
Miller.cDC	Sh3tc1	[2]
Miller.cDC	Naaa	[2]
Miller.cDC	Unc119b	[2]
Miller.cDC	Lat2	[2]
Miller.cDC	Hk2	[2]
Miller.cDC	Frmd4b	[2]
Miller.cDC	Plbd1	[2]
Miller.cDC	Tgfb1	[2]
Miller.cDC	Rasgrp4	[2]
Miller.cDC	Napsa	[2]
Miller.cDC	Tm6sf1	[2]
Miller.cDC	Pak1	[2]
Miller.cDC	Nucb2	[2]
Miller.cDC	Itgax	[2]
Miller.cDC	Ptpre	[2]
Miller.cDC	Fosb	[2]
Miller.cDC	Ccnb1	[2]
Miller.cDC	E2f8	[2]
Miller.cDC	Fes	[2]
Miller.cDC	Sult1a1	[2]
Miller.cDC	Stk32c	[2]
Miller.cDC	Jund	[2]
Miller.cDC	Man2b1	[2]
Miller.cDC	Adcy7	[2]
Miller.cDC	Cd209a	[2]
Miller.cDC	Dpep2	[2]
Miller.cDC	Slc9a9	[2]
Miller.cDC	Anln	[2]
Miller.cDC	Plekho2	[2]
Miller.cDC	Ccnb2	[2]
Miller.cDC	Cfp	[2]
Maier.mregDC	Cd274	[3]
Maier.mregDC	Pdcd1lg2	[3]
Maier.mregDC	Cd200	[3]
Maier.mregDC	Cd40	[3]
Maier.mregDC	Ccr7	[3]
Maier.mregDC	Il12b	[3]
